# Supplementary material for: PEI-Fe3O4/PTA-AuNPs Hybrid System for Rapid DNA Extraction and Colorimetric LAMP Detection of E. faecium
Source: Biosensors (Basel). 2025 Sep 12;15(9):601. doi: 10.3390/bios15090601 (PMC12467045; doi:10.3390/bios15090601)
Supplement: Supplementary file 1 [file biosensors-15-00601-s001.zip]

Archive with 1 entries (1 files):
- biosensors-3802696-supplementary.pdf
